# Supplementary material for: Functional marker development of miR1511-InDel and allelic diversity within the genus Glycine
Source: BMC Genomics. 2015 Jun 18;16(1):467. doi: 10.1186/s12864-015-1665-3 (PMC4470002; doi:10.1186/s12864-015-1665-3)
Supplement: Supplementary file 6 — List of cultivated soybean. List of the cultivated soybean (G. max) accessions used in this study. [file 12864_2015_1665_MOESM6_ESM.xls]

## Sheet: Sheet2
Number	Origin	Full Maturity (Day)	Sowing time
ZDD00001	Heilongjiang	128	Spring
ZDD00002	Heilongjiang	125	Spring
ZDD00003	Heilongjiang	120	Spring
ZDD00004	Heilongjiang	126	Spring
ZDD00005	Heilongjiang	110	Spring
ZDD00006	Heilongjiang	120	Spring
ZDD00007	Heilongjiang	110	Spring
ZDD00008	Heilongjiang	125	Spring
ZDD00009	Heilongjiang	110	Spring
ZDD00010	Heilongjiang	105	Spring
ZDD00011	Heilongjiang	125	Spring
ZDD00012	Heilongjiang	120	Spring
ZDD00013	Heilongjiang	125	Spring
ZDD00014	Heilongjiang	125	Spring
ZDD00015	Heilongjiang	125	Spring
ZDD00016	Heilongjiang	125	Spring
ZDD00017	Heilongjiang	125	Spring
ZDD00018	Heilongjiang	125	Spring
ZDD00019	Heilongjiang	120	Spring
ZDD00020	Heilongjiang	120	Spring
ZDD00021	Heilongjiang	126	Spring
ZDD00022	Heilongjiang	118	Spring
ZDD00023	Heilongjiang	120	Spring
ZDD00024	Heilongjiang	125	Spring
ZDD00025	Heilongjiang	120	Spring
ZDD00026	Heilongjiang	120	Spring
ZDD00027	Heilongjiang	103	Spring
ZDD00028	Heilongjiang	117	Spring
ZDD00029	Heilongjiang	115	Spring
ZDD00030	Heilongjiang	115	Spring
ZDD00031	Heilongjiang	120	Spring
ZDD00032	Heilongjiang	125	Spring
ZDD00033	Heilongjiang	117	Spring
ZDD00034	Heilongjiang	115	Spring
ZDD00035	Heilongjiang	90	Spring
ZDD00036	Heilongjiang	122	Spring
ZDD00037	Heilongjiang	121	Spring
ZDD00038	Heilongjiang	115	Spring
ZDD00039	Heilongjiang	115	Spring
ZDD00041	Heilongjiang	110	Spring
ZDD00042	Heilongjiang	115	Spring
ZDD00043	Heilongjiang	115	Spring
ZDD00044	Heilongjiang	110	Spring
ZDD00046	Heilongjiang	117	Spring
ZDD00047	Heilongjiang	130	Spring
ZDD00048	Heilongjiang	127	Spring
ZDD00049	Heilongjiang	135	Spring
ZDD00050	Heilongjiang	128	Spring
ZDD00051	Heilongjiang	124	Spring
ZDD00052	Heilongjiang	115	Spring
ZDD00053	Heilongjiang	112	Spring
ZDD00054	Heilongjiang	125	Spring
ZDD00055	Heilongjiang	134	Spring
ZDD00056	Heilongjiang	133	Spring
ZDD00057	Heilongjiang	127	Spring
ZDD00058	Heilongjiang	120	Spring
ZDD00059	Heilongjiang	118	Spring
ZDD00060	Heilongjiang	107	Spring
ZDD00061	Heilongjiang	105	Spring
ZDD00062	Heilongjiang	118	Spring
ZDD00063	Heilongjiang	118	Spring
ZDD00064	Heilongjiang	116	Spring
ZDD00065	Heilongjiang	116	Spring
ZDD00066	Heilongjiang	113	Spring
ZDD00067	Heilongjiang	117	Spring
ZDD00068	Heilongjiang	115	Spring
ZDD00069	Heilongjiang	95	Spring
ZDD00070	Heilongjiang	100	Spring
ZDD00071	Heilongjiang	105	Spring
ZDD00072	Heilongjiang	115	Spring
ZDD00073	Heilongjiang	110	Spring
ZDD00074	Heilongjiang	90	Spring
ZDD00075	Heilongjiang	110	Spring
ZDD00076	Heilongjiang	118	Spring
ZDD00077	Heilongjiang	108	Spring
ZDD00079	Heilongjiang	125	Spring
ZDD00080	Heilongjiang	125	Spring
ZDD00081	Heilongjiang	135	Spring
ZDD00082	Heilongjiang	127	Spring
ZDD00084	Heilongjiang	124	Spring
ZDD00090	Heilongjiang	113	Spring
ZDD00094	Heilongjiang	90	Spring
ZDD00095	Heilongjiang	96	Spring
ZDD00100	Heilongjiang	106	Spring
ZDD00202	Heilongjiang	136	Spring
ZDD00219	Heilongjiang	110	Spring
ZDD00243	Heilongjiang	122	Spring
ZDD00255	Heilongjiang	124	Spring
ZDD00267	Heilongjiang	140	Spring
ZDD00284	Heilongjiang	120	Spring
ZDD00291	Heilongjiang	90	Spring
ZDD00294	Heilongjiang	122	Spring
ZDD00295	Heilongjiang	127	Spring
ZDD00296	Heilongjiang	134	Spring
ZDD00303	Heilongjiang	117	Spring
ZDD00307	Heilongjiang	128	Spring
ZDD00308	Heilongjiang	136	Spring
ZDD00310	Heilongjiang	125	Spring
ZDD00315	Heilongjiang	136	Spring
ZDD00318	Heilongjiang	117	Spring
ZDD00321	Heilongjiang	122	Spring
ZDD00324	Heilongjiang	136	Spring
ZDD00325	Heilongjiang	136	Spring
ZDD00326	Heilongjiang	121	Spring
ZDD00332	Heilongjiang	90	Spring
ZDD00336	Jilin	130	Spring
ZDD00337	Jilin	130	Spring
ZDD00338	Jilin	125	Spring
ZDD00339	Jilin	127	Spring
ZDD00340	Jilin	135	Spring
ZDD00341	Jilin	132	Spring
ZDD00342	Jilin	123	Spring
ZDD00343	Jilin	123	Spring
ZDD00344	Jilin	128	Spring
ZDD00345	Jilin	125	Spring
ZDD00346	Jilin	120	Spring
ZDD00347	Jilin	130	Spring
ZDD00348	Jilin	128	Spring
ZDD00349	Jilin	126	Spring
ZDD00350	Jilin	123	Spring
ZDD00351	Jilin	135	Spring
ZDD00352	Jilin	140	Spring
ZDD00353	Jilin	135	Spring
ZDD00354	Jilin	123	Spring
ZDD00355	Jilin	120	Spring
ZDD00356	Jilin	137	Spring
ZDD00357	Jilin	130	Spring
ZDD00358	Jilin	128	Spring
ZDD00359	Jilin	130	Spring
ZDD00360	Jilin	128	Spring
ZDD00361	Jilin	123	Spring
ZDD00362	Jilin	130	Spring
ZDD00363	Jilin	126	Spring
ZDD00364	Jilin	130	Spring
ZDD00365	Jilin	128	Spring
ZDD00366	Jilin	137	Spring
ZDD00367	Jilin	128	Spring
ZDD00368	Jilin	130	Spring
ZDD00369	Jilin	135	Spring
ZDD00370	Jilin	130	Spring
ZDD00371	Jilin	125	Spring
ZDD00372	Jilin	132	Spring
ZDD00373	Jilin	132	Spring
ZDD00374	Jilin	130	Spring
ZDD00378	Jilin	115	Spring
ZDD00414	Jilin	118	Spring
ZDD00415	Jilin	115	Spring
ZDD00421	Jilin	123	Spring
ZDD00453	Jilin	119	Spring
ZDD00461	Jilin	123	Spring
ZDD00471	Jilin	115	Spring
ZDD00603	Jilin	125	Spring
ZDD00610	Jilin	133	Spring
ZDD00638	Jilin	120	Spring
ZDD00657	Jilin	119	Spring
ZDD00662	Jilin	113	Spring
ZDD00666	Jilin	99	Spring
ZDD00669	Jilin	109	Spring
ZDD00674	Jilin	140	Spring
ZDD00678	Jilin	123	Spring
ZDD00689	Jilin	115	Spring
ZDD00698	Jilin	126	Spring
ZDD00702	Jilin	113	Spring
ZDD00709	Jilin	129	Spring
ZDD00711	Jilin	129	Spring
ZDD00717	Jilin	135	Spring
ZDD00742	Liaoning	120	Spring
ZDD00743	Liaoning	135	Spring
ZDD00744	Liaoning	132	Spring
ZDD00748	Liaoning	111	Spring
ZDD00753	Liaoning	121	Spring
ZDD00754	Liaoning	125	Spring
ZDD00854	Liaoning	128	Spring
ZDD00862	Liaoning	132	Spring
ZDD00868	Liaoning	129	Spring
ZDD00921	Liaoning	136	Spring
ZDD00932	Liaoning	134	Spring
ZDD00933	Liaoning	131	Spring
ZDD00944	Liaoning	143	Spring
ZDD01009	Liaoning	143	Spring
ZDD01013	Liaoning	141	Spring
ZDD01042	Liaoning	98	Spring
ZDD01047	Liaoning	135	Spring
ZDD01049	Liaoning	112	Spring
ZDD01052	Liaoning	103	Spring
ZDD01060	Liaoning	119	Spring
ZDD01068	Liaoning	100	Spring
ZDD01074	Liaoning	118	Spring
ZDD01109	Liaoning	129	Spring
ZDD01110	Liaoning	117	Spring
ZDD01124	Liaoning	118	Spring
ZDD01169	Liaoning	109	Spring
ZDD01206	Liaoning	150	Spring
ZDD01209	Liaoning	122	Spring
ZDD01211	Liaoning	125	Spring
ZDD01218	Liaoning	132	Spring
ZDD01221	Liaoning	145	Spring
ZDD01246	Liaoning	136	Spring
ZDD01279	Liaoning	149	Spring
ZDD01281	Liaoning	109	Spring
ZDD01290	Liaoning	112	Spring
ZDD01391	Liaoning	136	Spring
ZDD01399	Liaoning	149	Spring
ZDD01402	Liaoning	129	Spring
ZDD01403	Liaoning	117	Spring
ZDD01419	Liaoning	127	Spring
ZDD01421	Liaoning	92	Spring
ZDD01439	Liaoning	134	Spring
ZDD01455	Liaoning	143	Spring
ZDD01458	Liaoning	134	Spring
ZDD01462	Liaoning	141	Spring
ZDD01480	Liaoning	111	Spring
ZDD01482	Liaoning	87	Spring
ZDD01486	Liaoning	135	Spring
ZDD01487	Liaoning	138	Spring
ZDD01489	Liaoning	141	Spring
ZDD01491	Liaoning	89	Spring
ZDD01495	Liaoning	110	Spring
ZDD01501	Neimenggu	125	Spring
ZDD01508	Neimenggu	123	Spring
ZDD01512	Neimenggu	115	Spring
ZDD01525	Beijing	142	Spring
ZDD01526	Beijing	104	Spring
ZDD01527	Ningxia	143	Spring
ZDD01529	Ningxia	141	Spring
ZDD01530	Ningxia	134	Spring
ZDD01538	Ningxia	136	Spring
ZDD01604	Hebei	124	Spring
ZDD01612	Hebei	127	Spring
ZDD01621	Hebei	119	Spring
ZDD01629	Hebei	123	Spring
ZDD01633	Hebei	135	Spring
ZDD01637	Hebei	111	Spring
ZDD01669	Hebei	100	Spring
ZDD01683	Hebei	70	Summer
ZDD01685	Hebei	94	Summer
ZDD01695	Hebei	101	Summer
ZDD01700	Hebei	107	Summer
ZDD01720	Hebei	100	Summer
ZDD01735	Hebei	92	Summer
ZDD01746	Hebei	93	Summer
ZDD01771	Hebei	95	Summer
ZDD01804	Hebei	102	Summer
ZDD01807	Hebei	89	Summer
ZDD01841	Hebei	90	Summer
ZDD01863	Hebei	89	Summer
ZDD01891	Hebei	102	Summer
ZDD01899	Hebei	92	Summer
ZDD01935	Hebei	97	Summer
ZDD01938	Hebei	91	Summer
ZDD01941	Hebei	105	Summer
ZDD01950	Hebei	107	Summer
ZDD01983	Shanxi	117	Spring
ZDD02096	Shanxi	136	Spring
ZDD02114	Shanxi	153	Spring
ZDD02134	Shanxi	135	Spring
ZDD02149	Shanxi	153	Spring
ZDD02153	Shanxi	135	Spring
ZDD02155	Shanxi	150	Spring
ZDD02156	Shanxi	125	Spring
ZDD02159	Shanxi	142	Spring
ZDD02183	Shanxi	148	Spring
ZDD02195	Shanxi	125	Spring
ZDD02218	Shanxi	132	Spring
ZDD02225	Shanxi	140	Spring
ZDD02247	Shanxi	100	Spring
ZDD02249	Shanxi	142	Spring
ZDD02278	Shanxi	142	Spring
ZDD02315	Shanxi	151	Spring
ZDD02400	Shanxi	148	Spring
ZDD02490	Shanxi	147	Spring
ZDD02491	Shanxi	143	Spring
ZDD02509	Shanxi	147	Spring
ZDD02524	Shanxi	139	Spring
ZDD02530	Shanxi	138	Spring
ZDD02537	Shanxi	148	Spring
ZDD02539	Shanxi	115	Spring
ZDD02543	Shanxi	134	Spring
ZDD02548	Shanxi	145	Spring
ZDD02568	Shanxi	152	Spring
ZDD02570	Shandong	114	Summer
ZDD02571	Shandong	114	Summer
ZDD02572	Shandong	99	Summer
ZDD02573	Shandong	114	Summer
ZDD02576	Shandong	99	Summer
ZDD02577	Shandong	94	Summer
ZDD02578	Shandong	92	Summer
ZDD02579	Shandong	90	Summer
ZDD02580	Shandong	96	Summer
ZDD02581	Shandong	93	Summer
ZDD02583	Shandong	98	Summer
ZDD02584	Shandong	106	Summer
ZDD02585	Shandong	86	Summer
ZDD02586	Shandong	86	Summer
ZDD02587	Shandong	95	Summer
ZDD02597	Shandong	92	Summer
ZDD02598	Shandong	101	Summer
ZDD02599	Shandong	93	Summer
ZDD02600	Shandong	88	Summer
ZDD02601	Shandong	102	Summer
ZDD02602	Shandong	97	Summer
ZDD02603	Shandong	101	Summer
ZDD02604	Shandong	105	Summer
ZDD02605	Shandong	118	Summer
ZDD02606	Shandong	101	Summer
ZDD02607	Shandong	112	Summer
ZDD02608	Shandong	112	Summer
ZDD02610	Shandong	95	Summer
ZDD02611	Shandong	95	Summer
ZDD02612	Shandong	101	Summer
ZDD02626	Shandong	95	Summer
ZDD02649	Shandong	114	Summer
ZDD02683	Shandong	125	Summer
ZDD02764	Shandong	112	Summer
ZDD02864	Shandong	115	Summer
ZDD02866	Shandong	112	Summer
ZDD02891	Shandong	110	Summer
ZDD02892	Shandong	127	Summer
ZDD02913	Shandong	113	Summer
ZDD02917	Shandong	108	Summer
ZDD02921	Shandong	112	Summer
ZDD02924	Shandong	119	Summer
ZDD02940	Shandong	204	Summer
ZDD02941	Shandong	121	Summer
ZDD02943	Shandong	109	Summer
ZDD02954	Shandong	99	Summer
ZDD02963	Shandong	116	Summer
ZDD02976	Shandong	115	Summer
ZDD02990	Shandong	93	Summer
ZDD03001	Shandong	121	Summer
ZDD03024	Shandong	119	Summer
ZDD03026	Shandong	108	Summer
ZDD03049	Shandong	126	Summer
ZDD03076	Shandong	109	Summer
ZDD03091	Shandong	117	Summer
ZDD03092	Shandong	121	Summer
ZDD03106	Shandong	99	Summer
ZDD03107	Shandong	102	Summer
ZDD03144	Henan	111	Summer
ZDD03153	Henan	117	Summer
ZDD03237	Henan	105	Summer
ZDD03293	Henan	129	Summer
ZDD03376	Henan	125	Summer
ZDD03530	Henan	123	Summer
ZDD03533	Henan	89	Summer
ZDD03537	Henan	97	Summer
ZDD03540	Henan	111	Summer
ZDD03557	Henan	122	Summer
ZDD03568	Henan	87	Summer
ZDD03570	Henan	97	Summer
ZDD03576	Henan	111	Summer
ZDD03584	Henan	117	Summer
ZDD03586	Henan	123	Summer
ZDD03588	Henan	121	Summer
ZDD03603	Shanxi	126	Summer
ZDD03658	Shanxi	104	Summer
ZDD03694	Shanxi	105	Summer
ZDD03705	Shanxi	109	Summer
ZDD03724	Jiangsu	117	Spring
ZDD03726	Jiangsu	118	Spring
ZDD03728	Jiangsu	118	Spring
ZDD03733	Jiangsu	117	Spring
ZDD03739	Jiangsu	98	Spring
ZDD03740	Jiangsu	99	Spring
ZDD03741	Jiangsu	127	Spring
ZDD03746	Jiangsu	117	Spring
ZDD03764	Jiangsu	121	Spring
ZDD03767	Jiangsu	109	Spring
ZDD03776	Jiangsu	107	Spring
ZDD03778	Jiangsu	100	Spring
ZDD03801	Jiangsu	109	Spring
ZDD03826	Jiangsu	143	Spring
ZDD03827	Jiangsu	118	Spring
ZDD03830	Jiangsu	110	Spring
ZDD03831	Jiangsu	100	Spring
ZDD03834	Jiangsu	104	Spring
ZDD03838	Jiangsu	107	Spring
ZDD03842	Jiangsu	93	Spring
ZDD03844	Jiangsu	96	Spring
ZDD03845	Jiangsu	105	Spring
ZDD03846	Jiangsu	93	Spring
ZDD03847	Jiangsu	114	Spring
ZDD03848	Jiangsu	134	Spring
ZDD03849	Jiangsu	119	Spring
ZDD03850	Jiangsu	119	Spring
ZDD03868	Jiangsu	98	Summer
ZDD03922	Jiangsu	106	Summer
ZDD03969	Jiangsu	124	Summer
ZDD04056	Jiangsu	103	Summer
ZDD04058	Jiangsu	105	Summer
ZDD04061	Jiangsu	105	Summer
ZDD04092	Jiangsu	110	Summer
ZDD04109	Jiangsu	90	Summer
ZDD04275	Jiangsu	109	Summer
ZDD04429	Jiangsu	86	Spring
ZDD04430	Jiangsu	93	Spring
ZDD04572	Jiangsu	105	Summer
ZDD04604	Jiangsu	127	Summer
ZDD04620	Jiangsu		Summer
ZDD04918	Anhui	104	Summer
ZDD04959	Anhui	107	Summer
ZDD05493	Hubei	98	Spring
ZDD05494	Hubei	94	Spring
ZDD05502	Hubei	98	Spring
ZDD05572	Hubei	140	Summer
ZDD05586	Hubei	143	Summer
ZDD05669	Hubei	163	Summer
ZDD05920	Hubei	143	Summer
ZDD06067	Zhejiang	114	Summer
ZDD06358	Fujian	85	Spring
ZDD06363	Fujian	97	Spring
ZDD06375	Fujian	97	Spring
ZDD06377	Fujian	93	Spring
ZDD06378	Fujian	87	Spring
ZDD06410	Fujian	97	Fall
ZDD06411	Fujian	100	Fall
ZDD06413	Fujian	90	Fall
ZDD06438	Fujian	97	Fall
ZDD06454	Jiangxi	86	Spring
ZDD06461	Jiangxi	126	Summer
ZDD06475	Jiangxi	150	Summer
ZDD06494	Jiangxi	85	Fall
ZDD06501	Jiangxi	85	Fall
ZDD06515	Hunan	93	Spring
ZDD06528	Hunan	110	Fall
ZDD06543	Hunan	108	Fall
ZDD06562	Guizhou	129	Spring
ZDD06803	Guangxi	120	Summer
ZDD06815	Heilongjiang	106	Spring
ZDD06816	Heilongjiang	93	Spring
ZDD06817	Heilongjiang	127	Spring
ZDD06818	Heilongjiang	120	Spring
ZDD06819	Heilongjiang	133	Spring
ZDD06820	Heilongjiang	88	Spring
ZDD06821	Heilongjiang	125	Spring
ZDD06822	Heilongjiang	113	Spring
ZDD06823	Heilongjiang	127	Spring
ZDD06824	Heilongjiang	107	Spring
ZDD06825	Heilongjiang	117	Spring
ZDD06826	Heilongjiang	117	Spring
ZDD06827	Heilongjiang	98	Spring
ZDD06828	Heilongjiang	98	Spring
ZDD06829	Heilongjiang	106	Spring
ZDD06830	Heilongjiang	110	Spring
ZDD06831	Heilongjiang	106	Spring
ZDD06832	Heilongjiang	111	Spring
ZDD06833	Heilongjiang	110	Spring
ZDD06834	Heilongjiang	127	Spring
ZDD06835	Heilongjiang	116	Spring
ZDD06836	Heilongjiang	117	Spring
ZDD06837	Heilongjiang	116	Spring
ZDD06838	Heilongjiang	131	Spring
ZDD06839	Heilongjiang	131	Spring
ZDD06840	Heilongjiang	131	Spring
ZDD06841	Heilongjiang	130	Spring
ZDD06842	Heilongjiang	115	Spring
ZDD06844	Heilongjiang	115	Spring
ZDD06845	Heilongjiang	116	Spring
ZDD06846	Heilongjiang	115	Spring
ZDD06847	Heilongjiang	112	Spring
ZDD06848	Heilongjiang	119	Spring
ZDD06849	Heilongjiang	128	Spring
ZDD06850	Heilongjiang	120	Spring
ZDD06851	Heilongjiang	90	Spring
ZDD06856	Heilongjiang	97	Spring
ZDD07088	Heilongjiang	124	Spring
ZDD07186	Heilongjiang	109	Spring
ZDD07192	Heilongjiang	123	Spring
ZDD07207	Heilongjiang	129	Spring
ZDD07210	Jilin	125	Spring
ZDD07211	Jilin	116	Spring
ZDD07212	Jilin	118	Spring
ZDD07213	Jilin	126	Spring
ZDD07214	Jilin	123	Spring
ZDD07215	Jilin	122	Spring
ZDD07216	Jilin	109	Spring
ZDD07217	Jilin	119	Spring
ZDD07218	Jilin	117	Spring
ZDD07221	Jilin	129	Spring
ZDD07222	Jilin	121	Spring
ZDD07223	Jilin	123	Spring
ZDD07224	Jilin	112	Spring
ZDD07225	Jilin	118	Spring
ZDD07226	Jilin	122	Spring
ZDD07227	Jilin	131	Spring
ZDD07228	Jilin	124	Spring
ZDD07229	Jilin	131	Spring
ZDD07230	Jilin	133	Spring
ZDD07231	Jilin	134	Spring
ZDD07232	Jilin	124	Spring
ZDD07233	Jilin	121	Spring
ZDD07234	Jilin	130	Spring
ZDD07236	Jilin	124	Spring
ZDD07237	Jilin	127	Spring
ZDD07238	Jilin	117	Spring
ZDD07239	Jilin	111	Spring
ZDD07240	Jilin	120	Spring
ZDD07241	Jilin	113	Spring
ZDD07242	Jilin	112	Spring
ZDD07243	Jilin	124	Spring
ZDD07244	Jilin	120	Spring
ZDD07245	Jilin	126	Spring
ZDD07370	Jilin	129	Spring
ZDD07409	Jilin	103	Spring
ZDD07489	Jilin	129	Spring
ZDD07535	Jilin	110	Spring
ZDD07541	Jilin	116	Spring
ZDD07571	Jilin	109	Spring
ZDD07575	Jilin	120	Spring
ZDD07576	Jilin	128	Spring
ZDD07580	Jilin	119	Spring
ZDD07610	Jilin	133	Spring
ZDD07617	Jilin	135	Spring
ZDD07623	Jilin	125	Spring
ZDD07634	Liaoning	138	Spring
ZDD07635	Liaoning	136	Spring
ZDD07636	Liaoning	129	Spring
ZDD07637	Liaoning	135	Spring
ZDD07638	Liaoning	128	Spring
ZDD07639	Liaoning	127	Spring
ZDD07640	Liaoning	128	Spring
ZDD07641	Liaoning	130	Spring
ZDD07642	Liaoning	131	Spring
ZDD07645	Liaoning	135	Spring
ZDD07647	Liaoning	130	Spring
ZDD07648	Liaoning	132	Spring
ZDD07649	Liaoning	137	Spring
ZDD07651	Liaoning	105	Spring
ZDD07652	Liaoning	129	Spring
ZDD07695	Liaoning	130	Spring
ZDD07698	Liaoning	120	Spring
ZDD07699	Liaoning	135	Spring
ZDD07745	Liaoning	130	Spring
ZDD07761	Liaoning	130	Spring
ZDD07766	Liaoning	99	Spring
ZDD07767	Liaoning	99	Spring
ZDD07791	Liaoning	124	Spring
ZDD07834	Neimenggu	101	Spring
ZDD07862	Neimenggu	100	Spring
ZDD07864	Neimenggu	120	Spring
ZDD07886	Neimenggu	108	Spring
ZDD07909	Neimenggu	128	Spring
ZDD07924	Neimenggu	119	Spring
ZDD07960	Neimenggu	125	Spring
ZDD07964	Neimenggu	131	Spring
ZDD07966	Neimenggu	114	Spring
ZDD07970	Neimenggu	108	Spring
ZDD07972	Neimenggu	123	Spring
ZDD07974	Neimenggu	113	Spring
ZDD07979	Neimenggu	121	Spring
ZDD07982	Neimenggu	129	Spring
ZDD08018	Beijing	150	Spring
ZDD08024	Beijing	100	Summer
ZDD08025	Beijing	110	Summer
ZDD08026	Beijing	102	Summer
ZDD08027	Beijing	96	Summer
ZDD08028	Beijing	96	Summer
ZDD08029	Beijing	93	Summer
ZDD08030	Beijing	93	Summer
ZDD08031	Beijing	102	Summer
ZDD08032	Beijing	106	Summer
ZDD08033	Beijing	96	Summer
ZDD08120	Ningxia	145	Spring
ZDD08124	Xinjiang	114	Spring
ZDD08125	Xinjiang	154	Spring
ZDD08190	Hebei	132	Spring
ZDD08228	Hebei	137	Spring
ZDD08230	Hebei	136	Spring
ZDD08238	Hebei	131	Spring
ZDD08251	Hebei	123	Spring
ZDD08326	Hebei	120	Spring
ZDD08352	Hebei	98	Summer
ZDD08454	Hebei	104	Summer
ZDD08472	Hebei	109	Summer
ZDD08563	Shanxi	110	Spring
ZDD08564	Shanxi	120	Spring
ZDD08582	Shanxi	94	Spring
ZDD08603	Shanxi	99	Spring
ZDD08609	Shanxi	107	Spring
ZDD08633	Shanxi	105	Spring
ZDD08650	Shanxi	130	Spring
ZDD08690	Shanxi	121	Spring
ZDD08697	Shanxi	151	Spring
ZDD08702	Shanxi	124	Spring
ZDD08728	Shanxi	155	Spring
ZDD08928	Shanxi	137	Spring
ZDD08986	Shanxi	158	Spring
ZDD08999	Shanxi	110	Spring
ZDD09004	Shanxi	93	Spring
ZDD09005	Shanxi	113	Spring
ZDD09100	Shanxi	118	Spring
ZDD09136	Shanxi	140	Spring
ZDD09208	Shanxi	102	Spring
ZDD09247	Shanxi	94	Spring
ZDD09279	Shanxi	134	Spring
ZDD09611	Shanxi	110	Spring
ZDD09618	Shanxi	113	Spring
ZDD09620	Shanxi	99	Spring
ZDD09628	Shanxi	129	Spring
ZDD09665	Shanxi	110	Spring
ZDD09773	Shanxi	88	Spring
ZDD09775	Shanxi	85	Spring
ZDD09778	Shanxi	99	Spring
ZDD09784	Shanxi	102	Spring
ZDD09788	Shanxi	110	Spring
ZDD09789	Shanxi	110	Spring
ZDD09805	Shanxi	140	Spring
ZDD09834	Shanxi	137	Spring
ZDD09878	Shandong	92	Summer
ZDD09879	Shandong	104	Summer
ZDD09880	Shandong	93	Summer
ZDD09881	Shandong	95	Summer
ZDD09882	Shandong	100	Summer
ZDD09883	Shandong	96	Summer
ZDD09884	Shandong	93	Summer
ZDD09885	Shandong	105	Summer
ZDD09888	Shandong	86	Summer
ZDD09889	Shandong	85	Summer
ZDD09890	Shandong	102	Summer
ZDD09891	Shandong	116	Summer
ZDD09895	Shandong	109	Summer
ZDD10088	Henan	102	Summer
ZDD10089	Henan	104	Summer
ZDD10090	Henan	96	Summer
ZDD10100	Henan	106	Summer
ZDD10124	Henan	110	Summer
ZDD10186	Shanxi	153	Spring
ZDD10252	Shanxi	145	Spring
ZDD10270	Shanxi	145	Spring
ZDD10359	Shanxi	160	Spring
ZDD10430	Shanxi	100	Summer
ZDD10539	Shanxi	129	Summer
ZDD10572	Shanxi	122	Summer
ZDD10615	Shanxi	128	Summer
ZDD10812	Shanxi	115	Summer
ZDD10901	Shanxi	101	Summer
ZDD10942	Shanxi	129	Summer
ZDD11069	Gansu	119	Spring
ZDD11085	Gansu	122	Spring
ZDD11092	Gansu	140	Spring
ZDD11159	Gansu	121	Summer
ZDD11203	Jiangsu	102	Summer
ZDD11204	Jiangsu	98	Summer
ZDD11205	Jiangsu	101	Summer
ZDD11206	Jiangsu	107	Summer
ZDD11207	Jiangsu	107	Summer
ZDD11208	Jiangsu	105	Summer
ZDD11209	Jiangsu	114	Summer
ZDD11218	Jiangsu	102	Summer
ZDD11219	Jiangsu	112	Summer
ZDD11220	Jiangsu	100	Summer
ZDD11226	Jiangsu	122	Summer
ZDD11255	Jiangsu	106	Spring
ZDD11323	Jiangsu	125	Summer
ZDD11336	Anhui	104	Summer
ZDD11337	Anhui	106	Summer
ZDD11339	Anhui	110	Summer
ZDD11349	Anhui	109	Summer
ZDD11353	Anhui	102	Summer
ZDD11354	Anhui	103	Summer
ZDD11355	Anhui	104	Summer
ZDD11375	Anhui	104	Summer
ZDD11376	Anhui	96	Summer
ZDD11422	Anhui	115	Summer
ZDD11423	Anhui	116	Summer
ZDD11429	Anhui	113	Summer
ZDD11430	Anhui	115	Summer
ZDD11441	Anhui	109	Summer
ZDD11442	Anhui	107	Summer
ZDD11444	Anhui	114	Summer
ZDD11451	Anhui	111	Summer
ZDD11453	Anhui	101	Summer
ZDD11575	Hubei	101	Spring
ZDD11581	Hubei	110	Summer
ZDD11586	Hubei	126	Summer
ZDD11588	Hubei	115	Summer
ZDD11624	Hubei	117	Summer
ZDD11703	Hubei	108	Summer
ZDD11866	Hubei	128	Summer
ZDD11951	Hubei	127	Summer
ZDD12023	Hubei	112	Summer
ZDD12322	Hubei	138	Summer
ZDD12331	Sichuan	119	Spring
ZDD12386	Sichuan	130	Summer
ZDD12389	Sichuan	134	Summer
ZDD12400	Sichuan	150	Summer
ZDD12407	Sichuan	142	Summer
ZDD12415	Sichuan	150	Summer
ZDD12436	Sichuan	90	Spring
ZDD12453	Sichuan	150	Spring
ZDD12527	Sichuan	96	Spring
ZDD12635	Sichuan	103	Spring
ZDD12680	Sichuan	107	Spring
ZDD12688	Sichuan	178	Spring
ZDD12828	Sichuan	86	Spring
ZDD12836	Sichuan	127	Spring
ZDD12845	Sichuan	115	Summer
ZDD12872	Sichuan	108	Summer
ZDD12908	Sichuan	98	Summer
ZDD12910	Sichuan	110	Summer
ZDD13233	Sichuan	164	Summer
ZDD13341	Sichuan	129	Summer
ZDD13441	Sichuan	106	Summer
ZDD13560	Sichuan	110	Summer
ZDD13636	Sichuan	116	Summer
ZDD14125	Fujian	96	Spring
ZDD14190	Fujian	94	Fall
ZDD14228	Jiangxi	102	Spring
ZDD14240	Jiangxi	96	Spring
ZDD14252	Jiangxi	96	Spring
ZDD14409	Jiangxi	84	Fall
ZDD14505	Hunan	110	Spring
ZDD14782	Hunan	104	Fall
ZDD14783	Hunan	101	Fall
ZDD14911	Guizhou	136	Spring
ZDD14920	Guizhou	113	Spring
ZDD15357	Guizhou	113	Spring
ZDD15624	Guizhou	108	Spring
ZDD16282	Guizhou	114	Summer
ZDD16362	Guizhou	113	Summer
ZDD16675	Guangdong	93	Spring
ZDD16682	Guangdong	89	Spring
ZDD16743	Guangdong	73	Spring
ZDD16756	Guangdong	115	Spring
ZDD16771	Guangdong	108	Spring
ZDD16846	Guangdong	99	Spring
ZDD16874	Hainan	146	Summer
ZDD16954	Guangxi	82	Spring
ZDD17233	Guangxi	130	Summer
ZDD17325	Yunnan	103	Summer
ZDD17375	Yunnan	124	Summer
ZDD17457	Yunnan	122	Summer
ZDD17574	Yunnan	130	Summer
ZDD17622	Yunnan	108	Summer
ZDD17668	Heilongjiang	115	Spring
ZDD17669	Heilongjiang	115	Spring
ZDD17670	Heilongjiang	115	Spring
ZDD17671	Heilongjiang	110	Spring
ZDD17672	Heilongjiang	110	Spring
ZDD17673	Heilongjiang	121	Spring
ZDD17674	Heilongjiang	115	Spring
ZDD17675	Heilongjiang	116	Spring
ZDD17676	Heilongjiang	105	Spring
ZDD17677	Heilongjiang	105	Spring
ZDD17678	Heilongjiang	115	Spring
ZDD17679	Heilongjiang	110	Spring
ZDD17680	Heilongjiang	115	Spring
ZDD17681	Heilongjiang	115	Spring
ZDD17682	Heilongjiang	120	Spring
ZDD17683	Heilongjiang	115	Spring
ZDD17684	Heilongjiang	115	Spring
ZDD17685	Heilongjiang	115	Spring
ZDD17686	Heilongjiang	115	Spring
ZDD17687	Heilongjiang	118	Spring
ZDD17688	Heilongjiang	120	Spring
ZDD17689	Heilongjiang	113	Spring
ZDD17691	Heilongjiang	120	Spring
ZDD17692	Heilongjiang	120	Spring
ZDD17693	Heilongjiang	118	Spring
ZDD17694	Heilongjiang	125	Spring
ZDD17695	Heilongjiang	120	Spring
ZDD17696	Heilongjiang	118	Spring
ZDD17697	Heilongjiang	125	Spring
ZDD17698	Heilongjiang	125	Spring
ZDD17699	Heilongjiang	120	Spring
ZDD17700	Heilongjiang	120	Spring
ZDD17701	Heilongjiang	120	Spring
ZDD17702	Heilongjiang	123	Spring
ZDD17703	Heilongjiang	122	Spring
ZDD17707	Heilongjiang	120	Spring
ZDD17708	Heilongjiang	115	Spring
ZDD17711	Heilongjiang	116	Spring
ZDD17724	Heilongjiang	93	Spring
ZDD17725	Heilongjiang	94	Spring
ZDD17726	Heilongjiang	93	Spring
ZDD17730	Heilongjiang	92	Spring
ZDD17734	Heilongjiang	104	Spring
ZDD17736	Heilongjiang	120	Spring
ZDD17737	Heilongjiang	106	Spring
ZDD17738	Heilongjiang	118	Spring
ZDD17739	Heilongjiang	117	Spring
ZDD17767	Heilongjiang	116	Spring
ZDD17798	Jilin	119	Spring
ZDD17820	Jilin	119	Spring
ZDD17821	Jilin	129	Spring
ZDD17822	Jilin	144	Spring
ZDD17823	Jilin	143	Spring
ZDD17825	Jilin	124	Spring
ZDD17827	Jilin	118	Spring
ZDD17828	Jilin	122	Spring
ZDD17837	Jilin	124	Spring
ZDD17838	Jilin	130	Spring
ZDD17843	Jilin	127	Spring
ZDD17844	Jilin	128	Spring
ZDD17848	Jilin	129	Spring
ZDD17850	Jilin	130	Spring
ZDD17857	Jilin	132	Spring
ZDD17858	Jilin	116	Spring
ZDD17859	Jilin	120	Spring
ZDD17860	Jilin	134	Spring
ZDD17862	Jilin	127	Spring
ZDD17863	Jilin	114	Spring
ZDD17864	Jilin	127	Spring
ZDD17865	Jilin	114	Spring
ZDD17866	Jilin	127	Spring
ZDD17868	Jilin	116	Spring
ZDD17869	Jilin	118	Spring
ZDD17870	Jilin	117	Spring
ZDD17873	Jilin	132	Spring
ZDD17876	Jilin	122	Spring
ZDD17877	Jilin	126	Spring
ZDD17882	Jilin	117	Spring
ZDD17939	Jilin	131	Spring
ZDD17987	Jilin	131	Spring
ZDD17989	Jilin	137	Spring
ZDD17995	Jilin	123	Spring
ZDD18001	Jilin	129	Spring
ZDD18014	Jilin	142	Spring
ZDD18022	Jilin	134	Spring
ZDD18028	Jilin	141	Spring
ZDD18067	Jilin	132	Spring
ZDD18083	Liaoning	136	Spring
ZDD18087	Liaoning	130	Spring
ZDD18277	Neimenggu	110	Spring
ZDD18396	Beijing	98	Summer
ZDD18397	Beijing	99	Summer
ZDD18398	Beijing	106	Summer
ZDD18399	Beijing	110	Summer
ZDD18400	Beijing	102	Summer
ZDD18401	Beijing	99	Summer
ZDD18402	Beijing	101	Summer
ZDD18404	Beijing	99	Summer
ZDD18434	Hebei	123	Spring
ZDD18435	Hebei	129	Spring
ZDD18483	Hebei	124	Spring
ZDD18524	Hebei	134	Spring
ZDD18529	Hebei	120	Spring
ZDD18558	Hebei	112	Summer
ZDD18568	Hebei	99	Summer
ZDD18569	Hebei	101	Summer
ZDD18630	Hebei	108	Summer
ZDD18631	Hebei	93	Summer
ZDD18632	Hebei	94	Summer
ZDD18771	Hebei	114	Summer
ZDD18835	Hebei	99	Summer
ZDD18870	Shanxi	145	Spring
ZDD19027	Shanxi	140	Spring
ZDD19102	Shandong	89	Summer
ZDD19104	Shandong	91	Summer
ZDD19105	Shandong	90	Summer
ZDD19131	Shandong	100	Summer
ZDD19144	Shandong	104	Summer
ZDD19221	Shandong	94	Summer
ZDD19293	Shandong	100	Summer
ZDD19336	Shandong	105	Summer
ZDD19361	Shandong	96	Summer
ZDD19368	Shandong	88	Summer
ZDD19374	Shandong	101	Summer
ZDD19377	Shandong	95	Summer
ZDD19379	Shandong	96	Summer
ZDD19380	Shandong	95	Summer
ZDD19381	Shandong	97	Summer
ZDD19385	Shandong	99	Summer
ZDD19387	Shandong	102	Summer
ZDD19388	Shandong	97	Summer
ZDD19395	Shandong	96	Summer
ZDD19401	Shandong	105	Summer
ZDD19405	Henan	110	Summer
ZDD19406	Henan	110	Summer
ZDD19408	Henan	114	Summer
ZDD19409	Henan	110	Summer
ZDD19410	Henan	110	Summer
ZDD19412	Henan	110	Summer
ZDD19426	Henan	108	Summer
ZDD19447	Henan	116	Summer
ZDD19448	Henan	116	Summer
ZDD19454	Henan	107	Summer
ZDD19464	Shanxi	135	Summer
ZDD19579	Gansu	177	Spring
ZDD19698	Jiangsu	108	Summer
ZDD19699	Jiangsu	115	Summer
ZDD19725	Jiangsu	109	Summer
ZDD19726	Jiangsu	119	Summer
ZDD19727	Jiangsu	107	Summer
ZDD19728	Jiangsu	120	Summer
ZDD19954	Anhui	109	Summer
ZDD20074	Anhui	101	Summer
ZDD20077	Anhui	100	Summer
ZDD20340	Anhui	146	Summer
ZDD20387	Hubei	94	Spring
ZDD20532	Hubei	152	Summer
ZDD20652	Sichuan	110	Spring
ZDD20671	Sichuan	93	Spring
ZDD20676	Sichuan	100	Spring
ZDD21030	Sichuan	102	Spring
ZDD21440	Zhejiang	90	Fall
ZDD21485	Fujian	110	Spring
ZDD21907	Jiangxi	90	Fall
ZDD22145	Guangdong	100	Spring
ZDD22188	Guangdong	98	Spring
ZDD22191	Guangdong	98	Spring
ZDD22207	Guangdong	92	Spring
ZDD22639	Heilongjiang	123	Spring
ZDD22640	Heilongjiang	123	Spring
ZDD22641	Heilongjiang	125	Spring
ZDD22642	Heilongjiang	120	Spring
ZDD22644	Heilongjiang	120	Spring
ZDD22645	Heilongjiang	115	Spring
ZDD22646	Heilongjiang	123	Spring
ZDD22648	Heilongjiang	120	Spring
ZDD22650	Heilongjiang	120	Spring
ZDD22652	Heilongjiang	116	Spring
ZDD22656	Heilongjiang	124	Spring
ZDD22657	Heilongjiang	121	Spring
ZDD22658	Heilongjiang	118	Spring
ZDD22659	Heilongjiang	91	Spring
ZDD22660	Heilongjiang	115	Spring
ZDD22661	Heilongjiang	100	Spring
ZDD22662	Heilongjiang	95	Spring
ZDD22663	Heilongjiang	100	Spring
ZDD22664	Heilongjiang	90	Spring
ZDD22665	Heilongjiang	110	Spring
ZDD22666	Heilongjiang	100	Spring
ZDD22668	Heilongjiang	120	Spring
ZDD22669	Heilongjiang	114	Spring
ZDD22671	Heilongjiang	124	Spring
ZDD22675	Heilongjiang	105	Spring
ZDD22676	Heilongjiang	115	Spring
ZDD22677	Heilongjiang	115	Spring
ZDD22779	Jilin	128	Spring
ZDD22787	Jilin	130	Spring
ZDD22788	Jilin	136	Spring
ZDD22790	Jilin	124	Spring
ZDD22791	Jilin	122	Spring
ZDD22792	Jilin	124	Spring
ZDD22793	Jilin	126	Spring
ZDD22794	Jilin	130	Spring
ZDD22796	Jilin	130	Spring
ZDD23040	Hebei	96	Summer
ZDD23086	Hebei	103	Summer
ZDD23189	Shandong	103	Summer
ZDD23238	Henan	113	Summer
ZDD23239	Henan	106	Summer
ZDD23240	Henan	114	Summer
ZDD23241	Henan	112	Summer
ZDD23242	Henan	111	Summer
ZDD23244	Henan	111	Summer
ZDD23248	Henan	117	Summer
ZDD23258	Henan	126	Summer
ZDD23269	Henan	109	Summer
ZDD23277	Henan	99	Summer
ZDD23285	Henan	125	Summer
ZDD23288	Jiangsu	105	Summer
ZDD23291	Jiangsu	105	Summer
ZDD23339	Jiangsu	110	Summer
ZDD23528	Hubei	104	Summer
ZDD23589	Heilongjiang	118	Spring
ZDD23590	Heilongjiang	115	Spring
ZDD23594	Heilongjiang	86	Spring
ZDD23595	Heilongjiang	115	Spring
ZDD23596	Heilongjiang	95	Spring
ZDD23597	Heilongjiang	87	Spring
ZDD23598	Heilongjiang	115	Spring
ZDD23600	Heilongjiang	123	Spring
ZDD23601	Heilongjiang	121	Spring
ZDD23602	Heilongjiang	113	Spring
ZDD23603	Heilongjiang	116	Spring
ZDD23604	Heilongjiang	112	Spring
ZDD23605	Heilongjiang	123	Spring
ZDD23606	Heilongjiang	117	Spring
ZDD23607	Heilongjiang	117	Spring
ZDD23608	Heilongjiang	115	Spring
ZDD23615	Heilongjiang	116	Spring
ZDD23619	Heilongjiang	108	Spring
ZDD23620	Heilongjiang	113	Spring
ZDD23621	Heilongjiang	118	Spring
ZDD23622	Heilongjiang	90	Spring
ZDD23623	Heilongjiang	95	Spring
ZDD23624	Heilongjiang	105	Spring
ZDD23625	Heilongjiang	115	Spring
ZDD23626	Heilongjiang	110	Spring
ZDD23627	Heilongjiang	100	Spring
ZDD23628	Heilongjiang	110	Spring
ZDD23629	Heilongjiang	113	Spring
ZDD23630	Heilongjiang	85	Spring
ZDD23631	Heilongjiang	106	Spring
ZDD23632	Heilongjiang	110	Spring
ZDD23633	Heilongjiang	108	Spring
ZDD23634	Heilongjiang	130	Spring
ZDD23635	Heilongjiang	125	Spring
ZDD23636	Heilongjiang	116	Spring
ZDD23637	Heilongjiang	115	Spring
ZDD23638	Heilongjiang	115	Spring
ZDD23639	Heilongjiang	110	Spring
ZDD23645	Heilongjiang	121	Spring
ZDD23646	Heilongjiang	115	Spring
ZDD23647	Heilongjiang	116	Spring
ZDD23648	Heilongjiang	110	Spring
ZDD23649	Heilongjiang	112	Spring
ZDD23651	Heilongjiang	122	Spring
ZDD23652	Heilongjiang	112	Spring
ZDD23653	Heilongjiang	114	Spring
ZDD23654	Heilongjiang	116	Spring
ZDD23655	Heilongjiang	118	Spring
ZDD23656	Heilongjiang	110	Spring
ZDD23657	Heilongjiang	115	Spring
ZDD23658	Heilongjiang	100	Spring
ZDD23660	Heilongjiang	112	Spring
ZDD23661	Heilongjiang	114	Spring
ZDD23663	Heilongjiang	120	Spring
ZDD23664	Heilongjiang	105	Spring
ZDD23665	Heilongjiang	105	Spring
ZDD23666	Heilongjiang	115	Spring
ZDD23667	Heilongjiang	114	Spring
ZDD23668	Heilongjiang	112	Spring
ZDD23669	Heilongjiang	116	Spring
ZDD23671	Heilongjiang	118	Spring
ZDD23672	Heilongjiang	116	Spring
ZDD23673	Heilongjiang	118	Spring
ZDD23674	Heilongjiang	120	Spring
ZDD23675	Heilongjiang	115	Spring
ZDD23676	Heilongjiang	118	Spring
ZDD23677	Heilongjiang	115	Spring
ZDD23678	Heilongjiang	103	Spring
ZDD23679	Heilongjiang	120	Spring
ZDD23680	Heilongjiang	120	Spring
ZDD23681	Heilongjiang	115	Spring
ZDD23682	Heilongjiang	117	Spring
ZDD23683	Heilongjiang	115	Spring
ZDD23684	Heilongjiang	113	Spring
ZDD23685	Heilongjiang	120	Spring
ZDD23686	Heilongjiang	113	Spring
ZDD23691	Heilongjiang	120	Spring
ZDD23692	Heilongjiang	126	Spring
ZDD23694	Heilongjiang	113	Spring
ZDD23695	Heilongjiang	120	Spring
ZDD23701	Jilin	116	Spring
ZDD23704	Jilin	132	Spring
ZDD23705	Jilin	128	Spring
ZDD23706	Jilin	115	Spring
ZDD23707	Jilin	130	Spring
ZDD23708	Jilin	122	Spring
ZDD23709	Jilin	120	Spring
ZDD23710	Jilin	120	Spring
ZDD23711	Jilin	125	Spring
ZDD23712	Jilin	122	Spring
ZDD23713	Jilin	120	Spring
ZDD23714	Jilin	116	Spring
ZDD23715	Jilin	121	Spring
ZDD23716	Jilin	133	Spring
ZDD23718	Jilin	127	Spring
ZDD23719	Jilin	126	Spring
ZDD23720	Jilin	120	Spring
ZDD23721	Jilin	119	Spring
ZDD23723	Jilin	122	Spring
ZDD23724	Jilin	113	Spring
ZDD23725	Jilin	120	Spring
ZDD23726	Jilin	132	Spring
ZDD23728	Jilin	130	Spring
ZDD23729	Jilin	127	Spring
ZDD23730	Jilin	120	Spring
ZDD23731	Jilin	121	Spring
ZDD23733	Jilin	132	Spring
ZDD23734	Jilin	116	Spring
ZDD23735	Jilin	133	Spring
ZDD23736	Jilin	128	Spring
ZDD23737	Jilin	135	Spring
ZDD23748	Jilin	105	Spring
ZDD23750	Jilin	118	Spring
ZDD23751	Jilin	115	Spring
ZDD23752	Jilin	120	Spring
ZDD23753	Jilin	135	Spring
ZDD23754	Jilin	120	Spring
ZDD23756	Jilin	122	Spring
ZDD23757	Jilin	124	Spring
ZDD23759	Jilin	120	Spring
ZDD23760	Jilin	128	Spring
ZDD23761	Jilin	130	Spring
ZDD23764	Jilin	128	Spring
ZDD23765	Jilin	131	Spring
ZDD23766	Jilin	130	Spring
ZDD23767	Jilin	135	Spring
ZDD23768	Jilin	129	Spring
ZDD23770	Jilin	124	Spring
ZDD23771	Jilin	118	Spring
ZDD23773	Jilin	127	Spring
ZDD23774	Jilin	130	Spring
ZDD23775	Jilin	129	Spring
ZDD23776	Jilin	132	Spring
ZDD23777	Jilin	115	Spring
ZDD23778	Jilin	130	Spring
ZDD23779	Jilin	120	Spring
ZDD23780	Jilin	130	Spring
ZDD23781	Jilin	128	Spring
ZDD23782	Jilin	122	Spring
ZDD23783	Jilin	130	Spring
ZDD23784	Jilin	132	Spring
ZDD23785	Jilin	131	Spring
ZDD23786	Jilin	130	Spring
ZDD23787	Jilin	126	Spring
ZDD23788	Jilin	129	Spring
ZDD23789	Jilin	131	Spring
ZDD23791	Jilin	130	Spring
ZDD23792	Jilin	130	Spring
ZDD23793	Jilin	123	Spring
ZDD23795	Jilin	117	Spring
ZDD23796	Jilin	120	Spring
ZDD23797	Jilin	117	Spring
ZDD23798	Jilin	117	Spring
ZDD23800	Jilin	124	Spring
ZDD23818	Liaoning	133	Spring
ZDD23819	Liaoning	133	Spring
ZDD23820	Liaoning	131	Spring
ZDD23828	Liaoning	131	Spring
ZDD23829	Liaoning	132	Spring
ZDD23830	Liaoning	133	Spring
ZDD23831	Liaoning	131	Spring
ZDD23833	Liaoning	129	Spring
ZDD23835	Liaoning	135	Spring
ZDD23838	Liaoning	131	Spring
ZDD23839	Liaoning	131	Spring
ZDD23845	Liaoning	119	Spring
ZDD23847	Liaoning	136	Spring
ZDD23852	Neimenggu	100	Spring
ZDD23853	Neimenggu	112	Spring
ZDD23854	Neimenggu	114	Spring
ZDD23855	Neimenggu	99	Spring
ZDD23856	Neimenggu	103	Spring
ZDD23857	Neimenggu	101	Spring
ZDD23858	Neimenggu	112	Spring
ZDD23859	Neimenggu	118	Spring
ZDD23867	Beijing	105	Summer
ZDD23868	Beijing	139	Spring
ZDD23870	Beijing	100	Summer
ZDD23873	Beijing	96	Summer
ZDD23875	Beijing	134	Spring
ZDD23876	Beijing	133	Spring
ZDD23877	Beijing	94	Summer
ZDD23878	Beijing	101	Summer
ZDD23879	Beijing	103	Summer
ZDD23880	Beijing	107	Summer
ZDD23882	Beijing	107	Summer
ZDD23883	Beijing	100	Summer
ZDD23891	Beijing	135	Spring
ZDD23892	Beijing	99	Summer
ZDD23893	Beijing	140	Spring
ZDD23894	Beijing	103	Summer
ZDD23899	Xinjiang	120	Spring
ZDD23900	Xinjiang	128	Spring
ZDD23901	Hebei	92	Summer
ZDD23902	Hebei	98	Summer
ZDD23910	Hebei	98	Summer
ZDD23915	Hebei	104	Summer
ZDD23916	Hebei	102	Summer
ZDD23944	Hebei	96	Summer
ZDD23954	Hebei	101	Summer
ZDD23955	Hebei	102	Summer
ZDD23956	Hebei	103	Summer
ZDD23957	Hebei	100	Summer
ZDD23958	Hebei	103	Summer
ZDD23959	Hebei	109	Summer
ZDD23960	Hebei	96	Summer
ZDD23961	Shanxi	130	Spring
ZDD23972	Shanxi	131	Spring
ZDD23983	Shanxi	130	Spring
ZDD23985	Shanxi	138	Spring
ZDD23986	Shanxi	140	Spring
ZDD23987	Shanxi	142	Spring
ZDD23988	Shanxi	138	Spring
ZDD23989	Shanxi	140	Spring
ZDD23990	Shanxi	125	Spring
ZDD23991	Shanxi	125	Spring
ZDD23992	Shanxi	137	Spring
ZDD24002	Shanxi	115	Summer
ZDD24020	Shandong	103	Summer
ZDD24021	Shandong	95	Summer
ZDD24034	Shandong	102	Summer
ZDD24035	Shandong	101	Summer
ZDD24036	Shandong	105	Summer
ZDD24037	Shandong	106	Summer
ZDD24038	Shandong	105	Summer
ZDD24039	Shandong	99	Summer
ZDD24060	Shanxi	115	Summer
ZDD24061	Shanxi	115	Summer
ZDD24063	Jiangsu	96	Summer
ZDD24064	Jiangsu	104	Summer
ZDD24065	Jiangsu	104	Summer
ZDD24066	Jiangsu	102	Summer
ZDD24068	Jiangsu	101	Summer
ZDD24078	Jiangsu	103	Summer
ZDD24081	Jiangsu	107	Summer
ZDD24104	Anhui	102	Summer
WDD00478	American	72	Spring
WDD00647	American	162	Spring
WDD01554	American	86	Spring
WDD01559	American	115	Spring
WDD01563	American	94	Spring
WDD01572	American	121	Spring
WDD01594	American	127	Spring
WDD01618	American	118	Summer
WDD01645	American	126	Summer
WDD01672	American	140	Summer
