# Supplementary material for: Functional marker development of miR1511-InDel and allelic diversity within the genus Glycine
Source: BMC Genomics. 2015 Jun 18;16(1):467. doi: 10.1186/s12864-015-1665-3 (PMC4470002; doi:10.1186/s12864-015-1665-3)
Supplement: Supplementary file 7 — List of wild soybean. List of the annual wild soybean (G. soja) accessions used in this study. I: miR1511-InDel-1a; II: miR1511-InDel-1b; III: miR1511-InDel-1c. [file 12864_2015_1665_MOESM7_ESM.xls]

## Sheet: Table S2
Accession	Origin	Type	Reigon
ZYD00005	Heilongjiang	III	North east
ZYD00006	Heilongjiang	III	North east
ZYD00007	Heilongjiang	III	North east
ZYD00011	Heilongjiang	III	North east
ZYD00034	Heilongjiang	III	North east
ZYD00035	Heilongjiang	III	North east
ZYD00036	Heilongjiang	III	North east
ZYD00083	Heilongjiang	III	North east
ZYD00088	Heilongjiang	III	North east
ZYD00089	Heilongjiang	III	North east
ZYD00090	Heilongjiang	III	North east
ZYD00094	Heilongjiang	III	North east
ZYD00096	Heilongjiang	III	North east
ZYD00097	Heilongjiang	III	North east
ZYD00102	Heilongjiang	III	North east
ZYD00103	Heilongjiang	III	North east
ZYD00104	Heilongjiang	III	North east
ZYD00114	Heilongjiang	III	North east
ZYD00117	Heilongjiang	III	North east
ZYD00119	Heilongjiang	III	North east
ZYD00138	Heilongjiang	III	North east
ZYD00140	Heilongjiang	III	North east
ZYD00141	Heilongjiang	III	North east
ZYD00172	Heilongjiang	III	North east
ZYD00174	Heilongjiang	III	North east
ZYD00176	Heilongjiang	III	North east
ZYD00177	Heilongjiang	III	North east
ZYD00178	Heilongjiang	III	North east
ZYD00183	Heilongjiang	III	North east
ZYD00189	Heilongjiang	III	North east
ZYD00190	Heilongjiang	III	North east
ZYD00191	Heilongjiang	III	North east
ZYD00212	Heilongjiang	III	North east
ZYD00213	Heilongjiang	III	North east
ZYD00214	Heilongjiang	III	North east
ZYD00230	Heilongjiang	III	North east
ZYD00231	Heilongjiang	III	North east
ZYD00233	Heilongjiang	III	North east
ZYD00234	Heilongjiang	III	North east
ZYD00242	Heilongjiang	III	North east
ZYD00243	Heilongjiang	III	North east
ZYD00244	Heilongjiang	III	North east
ZYD00260	Heilongjiang	III	North east
ZYD00261	Heilongjiang	III	North east
ZYD00262	Heilongjiang	III	North east
ZYD00311	Heilongjiang	III	North east
ZYD00312	Heilongjiang	III	North east
ZYD00313	Heilongjiang	III	North east
ZYD00331	Heilongjiang	III	North east
ZYD00333	Heilongjiang	III	North east
ZYD00335	Heilongjiang	III	North east
ZYD00350	Heilongjiang	III	North east
ZYD00351	Heilongjiang	III	North east
ZYD00352	Heilongjiang	III	North east
ZYD00355	Heilongjiang	III	North east
ZYD00428	Heilongjiang	III	North east
ZYD00429	Heilongjiang	III	North east
ZYD00430	Heilongjiang	III	North east
ZYD00437	Heilongjiang	III	North east
ZYD00439	Heilongjiang	III	North east
ZYD00442	Heilongjiang	III	North east
ZYD00443	Heilongjiang	III	North east
ZYD00444	Heilongjiang	III	North east
ZYD00458	Heilongjiang	III	North east
ZYD00460	Heilongjiang	III	North east
ZYD00462	Heilongjiang	III	North east
ZYD00463	Heilongjiang	III	North east
ZYD00471	Heilongjiang	III	North east
ZYD00476	Heilongjiang	III	North east
ZYD00549	Heilongjiang	III	North east
ZYD00550	Heilongjiang	III	North east
ZYD00551	Heilongjiang	III	North east
ZYD00558	Heilongjiang	III	North east
ZYD00559	Heilongjiang	III	North east
ZYD00591	Heilongjiang	III	North east
ZYD00593	Heilongjiang	III	North east
ZYD00594	Heilongjiang	III	North east
ZYD00610	Heilongjiang	III	North east
ZYD00611	Heilongjiang	III	North east
ZYD00612	Heilongjiang	III	North east
ZYD00670	Heilongjiang	III	North east
ZYD00672	Heilongjiang	III	North east
ZYD00679	Heilongjiang	III	North east
ZYD00681	Heilongjiang	III	North east
ZYD00682	Heilongjiang	III	North east
ZYD00687	Heilongjiang	III	North east
ZYD00688	Heilongjiang	III	North east
ZYD00689	Heilongjiang	III	North east
ZYD00693	Heilongjiang	III	North east
ZYD00718	Heilongjiang	III	North east
ZYD00719	Heilongjiang	III	North east
ZYD00720	Heilongjiang	III	North east
ZYD00721	Heilongjiang	III	North east
ZYD00735	Heilongjiang	III	North east
ZYD00736	Heilongjiang	III	North east
ZYD00737	Heilongjiang	III	North east
ZYD00740	Jilin	III	North east
ZYD00741	Jilin	III	North east
ZYD00743	Jilin	III	North east
ZYD00755	Jilin	III	North east
ZYD00761	Jilin	III	North east
ZYD00762	Jilin	III	North east
ZYD00763	Jilin	III	North east
ZYD00769	Jilin	III	North east
ZYD00770	Jilin	III	North east
ZYD00771	Jilin	III	North east
ZYD00780	Jilin	III	North east
ZYD00785	Jilin	III	North east
ZYD00786	Jilin	III	North east
ZYD00793	Jilin	III	North east
ZYD00794	Jilin	III	North east
ZYD00795	Jilin	III	North east
ZYD00797	Jilin	III	North east
ZYD00814	Jilin	III	North east
ZYD00815	Jilin	III	North east
ZYD00816	Jilin	III	North east
ZYD00818	Jilin	III	North east
ZYD00819	Jilin	III	North east
ZYD00821	Jilin	III	North east
ZYD00822	Jilin	III	North east
ZYD00823	Jilin	III	North east
ZYD00847	Jilin	III	North east
ZYD00857	Jilin	III	North east
ZYD00858	Jilin	III	North east
ZYD00859	Jilin	III	North east
ZYD00860	Jilin	III	North east
ZYD00874	Jilin	III	North east
ZYD00884	Jilin	III	North east
ZYD00885	Jilin	III	North east
ZYD00888	Jilin	III	North east
ZYD00893	Jilin	III	North east
ZYD00916	Jilin	III	North east
ZYD00917	Jilin	III	North east
ZYD00919	Jilin	III	North east
ZYD00935	Jilin	III	North east
ZYD00936	Jilin	III	North east
ZYD00937	Jilin	III	North east
ZYD00969	Jilin	III	North east
ZYD01041	Jilin	III	North east
ZYD01058	Jilin	III	North east
ZYD01059	Jilin	III	North east
ZYD01060	Jilin	III	North east
ZYD01550	Jilin	III	North east
ZYD01609	Jilin	III	North east
ZYD01618	Laioning	III	North east
ZYD01619	Laioning	III	North east
ZYD01622	Laioning	III	North east
ZYD01623	Laioning	III	North east
ZYD01891	Laioning	III	North east
ZYD01893	Laioning	III	North east
ZYD01897	Laioning	III	North east
ZYD01898	Laioning	III	North east
ZYD01899	Laioning	III	North east
ZYD01913	Laioning	I	North east
ZYD01915	Laioning	III	North east
ZYD01916	Laioning	III	North east
ZYD01917	Laioning	III	North east
ZYD01925	Laioning	III	North east
ZYD01926	Laioning	I	North east
ZYD01932	Laioning	III	North east
ZYD01933	Laioning	I	North east
ZYD01934	Laioning	III	North east
ZYD01959	Laioning	III	North east
ZYD01962	Laioning	III	North east
ZYD01963	Laioning	III	North east
ZYD01971	Laioning	III	North east
ZYD01973	Laioning	III	North east
ZYD01974	Laioning	III	North east
ZYD01977	Laioning	III	North east
ZYD02010	Laioning	I	North east
ZYD02025	Laioning	I	North east
ZYD02026	Laioning	I	North east
ZYD02044	Laioning	I	North east
ZYD02047	Laioning	III	North east
ZYD02049	Laioning	I	North east
ZYD02088	Laioning	III	North east
ZYD02091	Laioning	III	North east
ZYD02092	Laioning	III	North east
ZYD02098	Laioning	III	North east
ZYD02099	Laioning	III	North east
ZYD02100	Laioning	III	North east
ZYD02126	Laioning	I	North east
ZYD02127	Laioning	III	North east
ZYD02131	Laioning	III	North east
ZYD02133	Laioning	III	North east
ZYD02135	Laioning	I	North east
ZYD02137	Laioning	I	North east
ZYD02145	Laioning	III	North east
ZYD02146	Laioning	III	North east
ZYD02147	Laioning	III	North east
ZYD02154	Laioning	III	North east
ZYD02156	Laioning	III	North east
ZYD02164	Laioning	III	North east
ZYD02170	Laioning	III	North east
ZYD02171	Laioning	III	North east
ZYD02186	Laioning	III	North east
ZYD02189	Laioning	III	North east
ZYD02190	Laioning	III	North east
ZYD02192	Laioning	III	North east
ZYD02196	Laioning	III	North east
ZYD02197	Laioning	III	North east
ZYD02198	Laioning	III	North east
ZYD02215	Laioning	III	North east
ZYD02219	Laioning	III	North east
ZYD02220	Laioning	III	North east
ZYD02238	Laioning	III	North east
ZYD02239	Laioning	III	North east
ZYD02243	Laioning	III	North east
ZYD02263	Laioning	III	North east
ZYD02264	Laioning	III	North east
ZYD02265	Laioning	III	North east
ZYD02293	Laioning	III	North east
ZYD02294	Laioning	III	North east
ZYD02295	Laioning	III	North east
ZYD02324	Laioning	III	North east
ZYD02326	Laioning	III	North east
ZYD02328	Laioning	III	North east
ZYD02352	Laioning	III	North east
ZYD02353	Laioning	III	North east
ZYD02354	Laioning	III	North east
ZYD02372	Laioning	III	North east
ZYD02374	Laioning	III	North east
ZYD02384	Laioning	III	North east
ZYD02387	Laioning	III	North east
ZYD02409	Laioning	I	North east
ZYD02411	Laioning	I	North east
ZYD02444	Laioning	III	North east
ZYD02446	Laioning	III	North east
ZYD02447	Laioning	III	North east
ZYD02471	Laioning	III	North east
ZYD02472	Laioning	III	North east
ZYD02528	Laioning	III	North east
ZYD02529	Laioning	I	North east
ZYD02530	Laioning	III	North east
ZYD02532	Laioning	III	North east
ZYD02535	Laioning	III	North east
ZYD02536	Laioning	III	North east
ZYD02554	Laioning	III	North east
ZYD02575	Laioning	III	North east
ZYD02577	Laioning	III	North east
ZYD02583	Laioning	III	North east
ZYD02603	Laioning	III	North east
ZYD02606	Laioning	III	North east
ZYD02612	Laioning	I	North east
ZYD02718	Neimengu	I	Yellow river basin/ Huanghuai
ZYD02719	Neimengu	I	Yellow river basin/ Huanghuai
ZYD02720	Neimengu	III	Yellow river basin/ Huanghuai
ZYD02721	Neimengu	I	Yellow river basin/ Huanghuai
ZYD02722	Neimengu	I	Yellow river basin/ Huanghuai
ZYD02724	Neimengu	III	Yellow river basin/ Huanghuai
ZYD02725	Neimengu	III	Yellow river basin/ Huanghuai
ZYD02738	Hebei	III	Yellow river basin/ Huanghuai
ZYD02739	Hebei	III	Yellow river basin/ Huanghuai
ZYD02749	Hebei	I	Yellow river basin/ Huanghuai
ZYD02767	Hebei	III	Yellow river basin/ Huanghuai
ZYD02797	Ningxia	III	Yellow river basin/ Huanghuai
ZYD02798	Ningxia	III	Yellow river basin/ Huanghuai
ZYD02851	Shanxi	I	Yellow river basin/ Huanghuai
ZYD02878	Shanxi	III	Yellow river basin/ Huanghuai
ZYD02878	Shanxi	III	Yellow river basin/ Huanghuai
ZYD03100	Shanxi	I	Yellow river basin/ Huanghuai
ZYD03120	Shanxi	I	Yellow river basin/ Huanghuai
ZYD03149	Shanxi	III	Yellow river basin/ Huanghuai
ZYD03174	Shanxi	I	Yellow river basin/ Huanghuai
ZYD03217	Shanxi	I	Yellow river basin/ Huanghuai
ZYD03223	Shandong	I	Yellow river basin/ Huanghuai
ZYD03247	Shangdong	I	Yellow river basin/ Huanghuai
ZYD03262	Shangdong	III	Yellow river basin/ Huanghuai
ZYD03294	Gansu	I	Yellow river basin/ Huanghuai
ZYD03299	Gansu	III	Yellow river basin/ Huanghuai
ZYD03315	Gansu	III	Yellow river basin/ Huanghuai
ZYD03386	Henan	III	Yellow river basin/ Huanghuai
ZYD03423	Henan	III	Yellow river basin/ Huanghuai
ZYD03489	Henan	III	Yellow river basin/ Huanghuai
ZYD03570	Henan	III	Yellow river basin/ Huanghuai
ZYD03582	Henan	III	Yellow river basin/ Huanghuai
ZYD03597	Henan	III	Yellow river basin/ Huanghuai
ZYD03609	Henan	I	Yellow river basin/ Huanghuai
ZYD03632	Henan	III	Yellow river basin/ Huanghuai
ZYD03670	Henan	III	Yellow river basin/ Huanghuai
ZYD03687	Henan	III	Yellow river basin/ Huanghuai
ZYD03757	Shannxi	III	Yellow river basin/ Huanghuai
ZYD03888	Shannxi	III	Yellow river basin/ Huanghuai
ZYD03960	Shannxi	III	Yellow river basin/ Huanghuai
ZYD03991	Shannxi	III	Yellow river basin/ Huanghuai
ZYD04104	Jiangsu	III	South region
ZYD04108	Jiangsu	III	South region
ZYD04186	Jiangsu	III	South region
ZYD04198	Anhui	I	South region
ZYD04199	Anhui	III	South region
ZYD04200	Anhui	III	South region
ZYD04202	Anhui	III	South region
ZYD04203	Anhui	III	South region
ZYD04204	Anhui	I	South region
ZYD04205	Anhui	I	South region
ZYD04206	Anhui	III	South region
ZYD04207	Anhui	I	South region
ZYD04208	Anhui	III	South region
ZYD04217	Anhui	III	South region
ZYD04223	Anhui	III	South region
ZYD04224	Anhui	III	South region
ZYD04225	Anhui	III	South region
ZYD04226	Anhui	III	South region
ZYD04227	Anhui	I	South region
ZYD04239	Anhui	III	South region
ZYD04251	Anhui	III	South region
ZYD04253	Anhui	III	South region
ZYD04275	Anhui	III	South region
ZYD04279	Anhui	III	South region
ZYD04280	Anhui	III	South region
ZYD04281	Anhui	I	South region
ZYD04282	Anhui	III	South region
ZYD04284	Anhui	III	South region
ZYD04293	Anhui	III	South region
ZYD04294	Anhui	III	South region
ZYD04296	Anhui	III	South region
ZYD04297	Anhui	III	South region
ZYD04298	Anhui	III	South region
ZYD04299	Anhui	III	South region
ZYD04300	Anhui	III	South region
ZYD04314	Anhui	III	South region
ZYD04318	Sichuan	III	South region
ZYD04320	Sichuan	III	South region
ZYD04330	Sichuan	III	South region
ZYD04344	Sichuan	III	South region
ZYD04348	Sichuan	III	South region
ZYD04350	Hubei	III	South region
ZYD04351	Hubei	III	South region
ZYD04358	Hubei	III	South region
ZYD04359	Hubei	III	South region
ZYD04360	Hubei	III	South region
ZYD04361	Hubei	III	South region
ZYD04363	Hubei	III	South region
ZYD04365	Hubei	III	South region
ZYD04366	Hubei	II	South region
ZYD04371	Hubei	II	South region
ZYD04375	Hubei	III	South region
ZYD04378	Hubei	I	South region
ZYD04379	Hubei	I	South region
ZYD04380	Hubei	III	South region
ZYD04385	Hubei	III	South region
ZYD04386	Hubei	III	South region
ZYD04387	Hubei	III	South region
ZYD04388	Hubei	III	South region
ZYD04389	Hubei	III	South region
ZYD04390	Hubei	III	South region
ZYD04392	Hubei	III	South region
ZYD04394	Hubei	III	South region
ZYD04395	Hubei	III	South region
ZYD04396	Hubei	III	South region
ZYD04397	Hubei	III	South region
ZYD04399	Hubei	III	South region
ZYD04400	Hubei	I	South region
ZYD04402	Hubei	III	South region
ZYD04403	Hubei	III	South region
ZYD04404	Hubei	III	South region
ZYD04406	Hubei	III	South region
ZYD04407	Hubei	III	South region
ZYD04408	Hubei	III	South region
ZYD04409	Hubei	III	South region
ZYD04410	Hubei	III	South region
ZYD04411	Hubei	III	South region
ZYD04412	Hubei	III	South region
ZYD04414	Hubei	III	South region
ZYD04415	Hubei	III	South region
ZYD04416	Hubei	III	South region
ZYD04417	Hubei	I	South region
ZYD04418	Hubei	III	South region
ZYD04419	Hubei	III	South region
ZYD04488	Zhejiang	III	South region
ZYD04569	Zhejiang	III	South region
ZYD04569	Zhejiang	III	South region
ZYD04591	Tibet	III	South region
ZYD04601	Jiangxi	III	South region
ZYD04631	Jiangxi	III	South region
ZYD04681	Hunan	II	South region
ZYD04687	Hunan	III	South region
ZYD04695	Hunan	III	South region
ZYD04696	Hunan	III	South region
ZYD04701	Hunan	III	South region
ZYD04734	Guizhou	III	South region
ZYD04753	Guizhou	III	South region
ZYD04852	Fujian	III	South region
ZYD04926	Fujian	III	South region
ZYD05055	Fujian	III	South region
ZYD05070	Fujian	III	South region
ZYD05101	Fujian	III	South region
ZYD05173	Yunnan	III	South region
ZYD05183	Guangdong	III	South region
ZYD05188	Guangdong	III	South region
ZYD05213	Guangxi	III	South region
ZYD05255	Guangxi	III	South region
ZYD05266	Guangxi	III	South region
ZYD05266	Guangxi	III	South region
ZYD05280	Guangxi	III	South region
ZYD05703	Neimengu	I	Yellow river basin/ Huanghuai
ZYD05704	Neimengu	I	Yellow river basin/ Huanghuai
ZYD05705	Neimengu	I	Yellow river basin/ Huanghuai
ZYD05715	Neimengu	I	Yellow river basin/ Huanghuai
ZYD05737	Neimengu	I	Yellow river basin/ Huanghuai
ZYD05739	Neimengu	III	Yellow river basin/ Huanghuai
ZYD05749	Neimengu	III	Yellow river basin/ Huanghuai
ZYD05750	Neimengu	I	Yellow river basin/ Huanghuai
ZYD05775	Shanxi	I	Yellow river basin/ Huanghuai
ZYD05839	Shanxi	III	Yellow river basin/ Huanghuai
ZYD05914	Shangdong	III	Yellow river basin/ Huanghuai
ZYD06284	Hebei	III	Yellow river basin/ Huanghuai
PI 342618A	Russia	III
PI 342620B	Russia	III
PI 342622A	Russia	III
PI 366120	Japan	III
PI 366121	Japan	III
PI 378696A	Japan	III
PI 407055	Japan	III
PI 407168	Korea	III
PI 407176	Korea	III
PI 407190	Korea	III
PI 407222	Korea	III
PI 407224	Korea	III
PI 407225	Korea	III
PI 407236	Korea	III
PI 407241	Korea	III
PI 407252	Korea	III
PI 407268	Korea	III
PI 407275	Korea	III
PI 423995	Russia	III
PI 424067	Korea	III
PI 424070A	Korea	III
PI 424072B	Korea	III
PI 424076A	Korea	III
PI 507580	Japan	III
PI 507597	Japan	III
PI 507600	Japan	III
PI 507606	Japan	III
PI 507623	Japan	III
PI 507643	Japan	III
PI 507645	Japan	III
PI 507654	Japan	III
PI 507656	Japan	III
PI 507664	Japan	III
PI 507722	Russia	III
PI 507728	Russia	III
PI 507730	Russia	III
PI 507757	Russia	III
PI 507767	Russia	III
PI 507768	Russia	III
PI 508060	Japan	III
PI 522201	Russia	III
PI 562567	Korea	III
PI 578337	Russia	III
PI 578339A	Russia	III
PI 578339B	Russia	III
PI 578340A	Russia	III
PI 578340B	Russia	III
PI 578341	Russia	III
PI378686B	Japan	III
PI407222	Korea	III
PI507580	Japan	III
PI507598	Japan	III
PI507606	Japan	III
PI507623	Japan	III
PI507656	Japan	III
PI507664	Japan	III
